# Supplementary material for: Pre-Omicron Vaccine Breakthrough Infection Induces Superior Cross-Neutralization against SARS-CoV-2 Omicron BA.1 Compared to Infection Alone
Source: Int J Mol Sci. 2022 Jul 12;23(14):7675. doi: 10.3390/ijms23147675 (PMC9320437; doi:10.3390/ijms23147675)
Supplement: Supplementary file 1 [file ijms-23-07675-s001.zip]

Archive with 1 entries (1 files):
- ijms-1799791-supplementary.pdf
